# Supplementary material for: Association between Abdominal Aortic Calcification and Coronary Heart Disease in Essential Hypertension: A Cross-Sectional Study from the 2013–2014 National Health and Nutrition Examination Survey
Source: J Cardiovasc Dev Dis. 2024 May 2;11(5):143. doi: 10.3390/jcdd11050143 (PMC11122146; doi:10.3390/jcdd11050143)
Supplement: Supplementary file 1 [file jcdd-11-00143-s001.zip]

Archive with 1 entries (1 files):
- jcdd-2955721-supplementary.pdf
